# Supplementary material for: Isolation of non-albicans Candida and associated factors among symptomatic women presenting with abnormal vaginal discharge at Mubende Regional Referral Hospital, Central Uganda: A cross-sectional study
Source: PLOS Glob Public Health. 2026 Jun 26;6(6):e0006620. doi: 10.1371/journal.pgph.0006620 (PMC13309014; doi:10.1371/journal.pgph.0006620)
Supplement: S1 Data — (XLSX) [file pgph.0006620.s001.xlsx]

## Sheet: Sheet1
S/N	Residence	Absolute age	Age cartegory	Occupation	Cigarrette smoking	Level of education	Marital status	HIV	Hypertension	Diabetes Mellitus	Number of previous vaginal infection in the last 12 months	Recent antibiotic use	Times previously treated for vaginal infection in the last 12 months	Number of sexual patners	Vaginal douching	Contraceptive use	Menopause	NAC infection
1	Rural	39	30-39	Un-employed	Non smoker	Tertiary	Married	No	No	No	1-2	Yes	Once	1	Yes	No	Not yet	Absent
2	Rural	20	20-29	Self Employee	Non smoker	Primary	Married	No	No	No	1-2	No	Once	1	Yes	No	Not yet	Absent
3	Rural	30	30-39	Un-employed	Non smoker	Secondary	Single	No	No	No	≥3	No	Atleast twice	2+	No	Yes	Not yet	Absent
4	Urban	23	20-29	Un-employed	Non smoker	Secondary	Married	Yes	No	No	1-2	Yes	Once	1	Yes	No	Not yet	Absent
5	Urban	33	30-39	Un-employed	Non smoker	Primary	Single	No	No	No	1-2	Yes	Once	1	No	No	Not yet	Absent
6	Urban	28	20-29	Self Employee	Non smoker	Tertiary	Married	No	No	No	1-2	Yes	Once	1	Yes	No	Not yet	Absent
7	Urban	32	30-39	Un-employed	Non smoker	Primary	Married	No	No	No	1-2	No	None	1	Yes	No	Not yet	Absent
8	Urban	49	≥40	Un-employed	Non smoker	No formal education	Single	No	No	No	≥3	Yes	Atleast twice	1	Yes	No	Pre-menopause	Absent
9	Rural	26	20-29	Un-employed	Non smoker	Primary	Married	No	No	No	None	No	None	1	No	No	Not yet	Absent
10	Urban	42	≥40	Un-employed	Non smoker	No formal education	Married	No	No	No	≥3	Yes	Atleast twice	1	Yes	No	Pre-menopause	Absent
11	Urban	21	20-29	Self Employee	Non smoker	Secondary	Single	No	No	No	1-2	Yes	Atleast twice	1	Yes	Yes	Not yet	Absent
12	Rural	40	≥40	Un-employed	Non smoker	No formal education	Single	No	No	Yes	1-2	No	Atleast twice	1	No	No	Pre-menopause	Absent
13	Urban	49	≥40	Un-employed	Non smoker	No formal education	Single	No	No	No	None	Yes	None	1	No	No	Pre-menopause	Absent
14	Urban	27	20-29	Un-employed	Non smoker	Secondary	Married	No	No	No	1-2	No	None	1	Yes	No	Not yet	Absent
15	Urban	43	≥40	Un-employed	Non smoker	No formal education	Married	Yes	No	No	None	No	None	1	Yes	Yes	Pre-menopause	Absent
16	Rural	22	20-29	Un-employed	Non smoker	Primary	Single	No	No	No	≥3	Yes	Atleast twice	2+	Yes	No	Not yet	Absent
17	Rural	18	<20	Un-employed	Non smoker	Secondary	Single	No	No	No	None	No	None	1	No	Yes	Not yet	Absent
18	Rural	30	30-39	Formal Employee	Non smoker	Tertiary	Married	No	No	No	None	Yes	None	1	Yes	No	Not yet	Absent
19	Rural	29	20-29	Un-employed	Non smoker	Primary	Married	No	No	No	1-2	Yes	Atleast twice	1	Yes	No	Not yet	Absent
20	Urban	52	≥40	Un-employed	Non smoker	Primary	Married	Yes	Yes	No	≥3	No	Atleast twice	1	No	No	Post-Menopause	Absent
21	Urban	25	20-29	Un-employed	Non smoker	Secondary	Single	No	No	No	1-2	No	Once	1	Yes	No	Not yet	Absent
22	Urban	32	30-39	Self Employee	Non smoker	Secondary	Married	No	No	No	None	Yes	None	1	No	No	Not yet	Absent
23	Urban	25	20-29	Self Employee	Non smoker	Tertiary	Married	No	No	No	1-2	No	Once	1	Yes	No	Not yet	Absent
24	Rural	38	30-39	Self Employee	Non smoker	Tertiary	Married	Yes	No	No	1-2	No	Atleast twice	2+	No	Yes	Not yet	Absent
25	Urban	24	20-29	Self Employee	Non smoker	Secondary	Married	No	No	No	None	No	None	1	No	Yes	Not yet	Absent
26	Urban	20	20-29	Self Employee	Non smoker	Secondary	Single	No	No	No	≥3	Yes	Atleast twice	1	Yes	No	Not yet	Absent
27	Urban	33	30-39	Self Employee	Non smoker	Primary	Married	No	No	No	1-2	Yes	Once	1	No	Yes	Not yet	Absent
28	Rural	27	20-29	Un-employed	Non smoker	Primary	Single	No	No	No	1-2	Yes	Once	1	Yes	No	Not yet	Absent
29	Urban	48	≥40	Self Employee	Non smoker	Tertiary	Single	No	Yes	No	1-2	No	Atleast twice	1	Yes	No	Pre-menopause	Absent
30	Urban	28	20-29	Un-employed	Non smoker	Secondary	Married	No	No	No	1-2	No	None	1	No	No	Not yet	Absent
31	Rural	25	20-29	Un-employed	Non smoker	Primary	Single	No	No	No	1-2	No	None	1	No	No	Not yet	Absent
32	Urban	29	20-29	Un-employed	Non smoker	Primary	Married	No	No	No	1-2	No	Once	1	Yes	No	Not yet	Absent
33	Rural	62	≥40	Un-employed	Non smoker	Secondary	Married	No	Yes	No	1-2	Yes	None	1	No	No	Post-Menopause	Absent
34	Urban	31	30-39	Formal Employee	Non smoker	Secondary	Single	No	No	No	None	No	None	1	No	No	Not yet	Absent
35	Urban	35	30-39	Un-employed	Non smoker	Primary	Married	No	No	No	None	Yes	None	1	Yes	No	Not yet	Absent
36	Urban	24	20-29	Self Employee	Non smoker	Tertiary	Married	No	No	No	≥3	Yes	Once	1	No	No	Not yet	Absent
37	Urban	43	≥40	Self Employee	Non smoker	Primary	Married	No	No	No	1-2	No	Once	1	Yes	Yes	Pre-menopause	Absent
38	Rural	53	≥40	Un-employed	Non smoker	Primary	Single	No	No	No	None	Yes	None	1	No	No	Post-Menopause	Absent
39	Urban	31	30-39	Self Employee	Non smoker	Tertiary	Married	No	No	No	None	Yes	None	1	No	No	Not yet	Absent
40	Rural	38	30-39	Un-employed	Non smoker	Primary	Married	No	No	No	1-2	No	None	1	No	No	Not yet	Absent
41	Urban	34	30-39	Un-employed	Smokes Ciga	Tertiary	Single	No	No	No	≥3	Yes	Atleast twice	1	Yes	No	Not yet	Absent
42	Rural	32	30-39	Un-employed	Non smoker	No formal education	Married	No	No	No	None	Yes	None	1	Yes	No	Not yet	Absent
43	Rural	45	≥40	Un-employed	Non smoker	Primary	Single	No	No	Yes	≥3	Yes	Atleast twice	1	Yes	No	Pre-menopause	Absent
44	Rural	30	30-39	Un-employed	Non smoker	Primary	Single	No	No	No	≥3	Yes	Once	1	No	No	Not yet	Absent
45	Urban	34	30-39	Formal Employee	Non smoker	Tertiary	Married	No	No	No	None	Yes	None	1	Yes	No	Not yet	Absent
46	Rural	35	30-39	Un-employed	Smokes Ciga	Secondary	Married	No	No	No	1-2	No	None	1	No	Yes	Not yet	Absent
47	Rural	20	20-29	Un-employed	Non smoker	Secondary	Married	No	No	No	1-2	Yes	Once	1	No	No	Not yet	Absent
48	Rural	34	30-39	Self Employee	Non smoker	Tertiary	Married	No	No	No	1-2	Yes	Once	1	Yes	No	Not yet	Absent
49	Rural	19	<20	Un-employed	Non smoker	Secondary	Single	No	No	No	1-2	No	Atleast twice	1	Yes	No	Not yet	Absent
50	Rural	18	<20	Un-employed	Smokes Ciga	Secondary	Single	No	No	No	None	No	None	1	No	Yes	Not yet	Absent
51	Urban	34	30-39	Un-employed	Non smoker	Primary	Married	No	No	No	1-2	Yes	Once	1	No	No	Not yet	Absent
52	Rural	48	≥40	Un-employed	Non smoker	Secondary	Single	No	No	No	1-2	Yes	Atleast twice	1	Yes	No	Pre-menopause	Absent
53	Urban	21	20-29	Self Employee	Non smoker	Primary	Married	No	Yes	No	1-2	No	None	1	Yes	Yes	Not yet	Absent
54	Rural	31	30-39	Self Employee	Smokes Ciga	Secondary	Single	No	No	No	None	Yes	None	1	Yes	No	Not yet	Absent
55	Urban	36	30-39	Self Employee	Non smoker	Tertiary	Married	No	Yes	No	1-2	No	None	1	Yes	Yes	Not yet	Absent
56	Urban	53	≥40	Un-employed	Non smoker	No formal education	Single	No	No	Yes	≥3	Yes	Atleast twice	1	No	Yes	Post-Menopause	Absent
57	Urban	38	30-39	Self Employee	Non smoker	Secondary	Married	No	No	No	None	No	None	1	Yes	Yes	Not yet	Absent
58	Rural	27	20-29	Un-employed	Non smoker	Primary	Single	No	No	No	1-2	No	None	1	Yes	Yes	Not yet	Absent
59	Rural	52	≥40	Un-employed	Non smoker	Primary	Married	No	Yes	No	None	Yes	None	1	No	No	Post-Menopause	Absent
60	Urban	35	30-39	Self Employee	Non smoker	Primary	Married	No	No	No	1-2	No	None	1	No	No	Not yet	Absent
61	Urban	21	20-29	Un-employed	Non smoker	No formal education	Married	No	No	No	1-2	No	None	1	Yes	No	Not yet	Absent
62	Rural	19	<20	Un-employed	Non smoker	Primary	Single	No	No	No	None	No	None	1	Yes	No	Not yet	Absent
63	Urban	28	20-29	Self Employee	Non smoker	Tertiary	Single	No	No	No	1-2	Yes	Atleast twice	1	No	No	Not yet	Absent
64	Rural	34	30-39	Self Employee	Non smoker	Primary	Single	No	No	No	None	No	None	1	Yes	Yes	Not yet	Absent
65	Urban	18	<20	Un-employed	Non smoker	Primary	Single	No	Yes	No	1-2	No	None	1	No	Yes	Not yet	Absent
66	Urban	28	20-29	Un-employed	Smokes Ciga	Tertiary	Single	No	No	No	≥3	Yes	Atleast twice	1	Yes	No	Not yet	Absent
67	Urban	63	≥40	Un-employed	Non smoker	Primary	Married	No	Yes	Yes	≥3	Yes	Atleast twice	1	Yes	No	Post-Menopause	Absent
68	Urban	25	20-29	Self Employee	Non smoker	Secondary	Married	No	No	No	1-2	Yes	Once	1	No	No	Not yet	Absent
69	Urban	18	<20	Un-employed	Smokes Ciga	Primary	Single	No	No	No	1-2	Yes	Once	1	Yes	No	Not yet	Absent
70	Urban	42	≥40	Un-employed	Non smoker	Secondary	Married	No	No	No	≥3	Yes	None	1	No	No	Pre-menopause	Absent
71	Rural	29	20-29	Un-employed	Non smoker	Primary	Single	No	No	Yes	≥3	Yes	None	1	No	No	Not yet	Absent
72	Urban	18	<20	Un-employed	Non smoker	Primary	Single	No	No	No	1-2	No	Atleast twice	2+	No	No	Not yet	Absent
73	Rural	49	≥40	Formal Employee	Non smoker	Tertiary	Married	No	No	No	1-2	Yes	None	1	Yes	No	Pre-menopause	Absent
74	Urban	28	20-29	Self Employee	Non smoker	Primary	Married	No	No	No	1-2	No	Atleast twice	1	No	No	Not yet	Absent
75	Rural	61	≥40	Self Employee	Non smoker	Primary	Single	No	No	Yes	≥3	No	None	1	No	No	Not yet	Absent
76	Rural	30	30-39	Un-employed	Non smoker	Primary	Married	Yes	No	No	1-2	No	Atleast twice	1	Yes	No	Not yet	Absent
77	Urban	18	<20	Un-employed	Non smoker	Primary	Single	Yes	No	No	1-2	No	Atleast twice	2+	No	No	Not yet	Absent
78	Urban	38	30-39	Un-employed	Non smoker	Secondary	Married	No	No	No	1-2	Yes	Atleast twice	1	Yes	Yes	Not yet	Absent
79	Urban	39	30-39	Self Employee	Non smoker	Primary	Married	No	No	No	1-2	No	Once	1	Yes	Yes	Not yet	Absent
80	Rural	23	20-29	Un-employed	Non smoker	Primary	Married	Yes	No	No	1-2	No	Once	1	Yes	No	Not yet	Absent
81	Urban	48	≥40	Self Employee	Non smoker	Secondary	Married	No	No	No	None	No	None	1	No	No	Pre-menopause	Absent
82	Urban	25	20-29	Un-employed	Non smoker	Secondary	Single	No	No	No	1-2	Yes	Once	1	Yes	No	Not yet	Absent
83	Urban	25	20-29	Un-employed	Smokes Ciga	No formal education	Single	Yes	No	No	1-2	No	Atleast twice	1	Yes	No	Not yet	Absent
84	Urban	31	30-39	Un-employed	Non smoker	Tertiary	Married	No	No	No	1-2	Yes	None	1	Yes	No	Not yet	Absent
85	Urban	25	20-29	Un-employed	Non smoker	Secondary	Married	No	No	Yes	≥3	No	Once	1	No	No	Not yet	Absent
86	Urban	49	≥40	Un-employed	Non smoker	No formal education	Married	No	No	No	None	No	Once	1	No	No	Pre-menopause	Absent
87	Rural	18	<20	Un-employed	Smokes Ciga	Secondary	Single	No	No	No	1-2	No	None	1	No	No	Not yet	Absent
88	Rural	57	≥40	Un-employed	Non smoker	No formal education	Married	No	No	No	1-2	Yes	None	1	Yes	Yes	Post-Menopause	Absent
89	Rural	47	≥40	Un-employed	Non smoker	Tertiary	Married	No	No	No	None	Yes	None	1	No	Yes	Pre-menopause	Absent
90	Urban	44	≥40	Un-employed	Non smoker	No formal education	Single	No	No	Yes	None	No	None	1	No	Yes	Pre-menopause	Absent
91	Urban	60	≥40	Self Employee	Non smoker	Secondary	Single	No	Yes	No	≥3	No	Atleast twice	1	No	Yes	Post-Menopause	Absent
92	Rural	42	≥40	Un-employed	Non smoker	No formal education	Single	No	No	No	None	No	None	1	Yes	No	Pre-menopause	Absent
93	Urban	54	≥40	Formal Employee	Non smoker	Secondary	Single	Yes	No	No	1-2	Yes	Atleast twice	1	No	No	Post-Menopause	Absent
94	Urban	37	30-39	Un-employed	Non smoker	Tertiary	Single	No	No	No	None	No	None	1	Yes	No	Not yet	Absent
95	Urban	50	≥40	Un-employed	Non smoker	No formal education	Married	Yes	No	No	1-2	Yes	Atleast twice	1	No	No	Post-Menopause	Absent
96	Urban	37	30-39	Un-employed	Non smoker	Tertiary	Married	Yes	No	No	1-2	No	Atleast twice	1	No	Yes	Not yet	Absent
97	Urban	65	≥40	Un-employed	Non smoker	No formal education	Married	No	No	No	None	No	None	1	No	No	Not yet	Absent
98	Urban	54	≥40	Un-employed	Smokes Ciga	Tertiary	Married	No	No	No	None	No	None	1	Yes	No	Post-Menopause	Absent
99	Urban	39	30-39	Un-employed	Non smoker	No formal education	Married	No	No	No	None	No	None	1	Yes	No	Not yet	Absent
100	Rural	33	30-39	Un-employed	Non smoker	Tertiary	Single	No	No	No	None	No	None	1	No	No	Not yet	Absent
101	Rural	32	30-39	Self Employee	Non smoker	Primary	Married	Yes	No	No	None	Yes	None	1	Yes	Yes	Not yet	Absent
102	Urban	29	20-29	Self Employee	Non smoker	Secondary	Married	No	No	No	1-2	Yes	Once	1	Yes	Yes	Not yet	Absent
103	Urban	18	<20	Self Employee	Non smoker	Primary	Married	No	No	No	1-2	No	Once	1	Yes	No	Not yet	Absent
104	Urban	24	20-29	Self Employee	Non smoker	Secondary	Single	No	No	No	None	Yes	None	1	No	Yes	Not yet	Absent
105	Urban	36	30-39	Un-employed	Non smoker	Primary	Married	No	No	No	None	No	None	1	Yes	No	Not yet	Absent
106	Rural	42	≥40	Self Employee	Non smoker	Secondary	Single	No	Yes	No	None	No	None	2+	Yes	No	Pre-menopause	Absent
107	Rural	29	20-29	Un-employed	Non smoker	Secondary	Single	No	No	No	≥3	Yes	Atleast twice	2+	Yes	No	Not yet	Absent
108	Rural	23	20-29	Un-employed	Non smoker	Primary	Single	No	No	No	None	Yes	None	1	Yes	No	Not yet	Absent
109	Rural	27	20-29	Un-employed	Non smoker	Primary	Married	Yes	No	No	1-2	No	Atleast twice	1	Yes	Yes	Not yet	Absent
110	Urban	36	30-39	Un-employed	Non smoker	No formal education	Single	No	No	No	1-2	No	None	1	Yes	Yes	Not yet	Absent
111	Urban	23	20-29	Self Employee	Non smoker	Primary	Married	No	No	No	≥3	Yes	Once	1	Yes	Yes	Not yet	Absent
112	Rural	23	20-29	Self Employee	Non smoker	Secondary	Married	No	No	No	None	No	None	2+	Yes	No	Not yet	Absent
113	Urban	26	20-29	Formal Employee	Non smoker	Secondary	Single	Yes	No	No	1-2	No	Atleast twice	1	No	No	Not yet	Absent
114	Urban	29	20-29	Formal Employee	Non smoker	Secondary	Single	No	No	No	≥3	Yes	Atleast twice	2+	Yes	Yes	Not yet	Absent
115	Urban	30	30-39	Self Employee	Non smoker	Secondary	Married	No	No	No	None	Yes	None	1	Yes	Yes	Not yet	Absent
116	Urban	24	20-29	Self Employee	Non smoker	Primary	Single	No	No	Yes	None	No	None	1	Yes	Yes	Not yet	Absent
117	Urban	24	20-29	Un-employed	Non smoker	Secondary	Married	No	No	No	1-2	No	Once	1	Yes	No	Not yet	Absent
118	Urban	33	30-39	Un-employed	Non smoker	No formal education	Married	No	No	No	≥3	Yes	Once	1	Yes	Yes	Not yet	Absent
119	Urban	30	30-39	Un-employed	Non smoker	Secondary	Single	No	No	No	None	No	None	1	No	No	Not yet	Absent
120	Rural	21	20-29	Un-employed	Non smoker	Primary	Single	Yes	No	No	1-2	No	None	1	No	No	Not yet	Absent
121	Rural	18	<20	Un-employed	Non smoker	Secondary	Married	No	No	No	1-2	Yes	Once	1	Yes	Yes	Not yet	Absent
122	Urban	36	30-39	Un-employed	Non smoker	Primary	Married	Yes	No	No	1-2	No	Atleast twice	2+	No	No	Not yet	Absent
123	Urban	38	30-39	Self Employee	Non smoker	Secondary	Single	Yes	No	No	None	Yes	None	1	Yes	No	Not yet	Absent
124	Urban	25	20-29	Un-employed	Non smoker	Secondary	Single	Yes	No	No	1-2	Yes	Atleast twice	1	Yes	Yes	Not yet	Absent
125	Rural	38	30-39	Un-employed	Non smoker	Primary	Married	No	No	No	1-2	No	None	1	Yes	Yes	Not yet	Absent
126	Rural	45	≥40	Un-employed	Smokes Ciga	No formal education	Single	No	Yes	No	1-2	No	Atleast twice	1	No	Yes	Pre-menopause	Absent
127	Urban	29	20-29	Un-employed	Non smoker	Primary	Single	No	No	No	None	Yes	None	1	No	No	Not yet	Absent
128	Rural	24	20-29	Un-employed	Non smoker	Secondary	Married	No	No	No	1-2	Yes	None	2+	Yes	Yes	Not yet	Absent
129	Rural	27	20-29	Self Employee	Non smoker	Primary	Married	No	No	No	1-2	No	Once	1	Yes	No	Not yet	Absent
130	Rural	20	20-29	Un-employed	Non smoker	Secondary	Single	No	No	No	≥3	Yes	Atleast twice	1	Yes	No	Not yet	Absent
131	Rural	35	30-39	Un-employed	Non smoker	Tertiary	Single	No	No	No	≥3	Yes	Atleast twice	1	Yes	Yes	Not yet	Absent
132	Rural	30	30-39	Un-employed	Non smoker	No formal education	Single	No	No	No	None	No	None	1	Yes	No	Not yet	Absent
133	Urban	32	30-39	Self Employee	Non smoker	Secondary	Married	Yes	No	No	None	No	None	1	Yes	No	Not yet	Absent
134	Rural	44	≥40	Un-employed	Non smoker	No formal education	Married	No	No	No	1-2	Yes	Once	1	Yes	No	Pre-menopause	Absent
135	Urban	22	20-29	Formal Employee	Non smoker	Secondary	Married	No	No	No	None	Yes	None	1	Yes	Yes	Not yet	Absent
136	Urban	34	30-39	Self Employee	Non smoker	Secondary	Single	Yes	Yes	No	1-2	No	None	2+	No	No	Not yet	Absent
137	Rural	20	20-29	Un-employed	Non smoker	Primary	Married	No	No	No	1-2	No	Once	1	Yes	Yes	Not yet	Absent
138	Urban	21	20-29	Un-employed	Non smoker	Primary	Married	No	No	No	1-2	Yes	Atleast twice	1	Yes	No	Not yet	Absent
139	Urban	32	30-39	Un-employed	Non smoker	Primary	Married	No	No	No	1-2	No	Atleast twice	1	No	No	Not yet	Absent
140	Urban	50	≥40	Un-employed	Non smoker	Secondary	Married	No	Yes	No	1-2	Yes	None	1	Yes	Yes	Post-Menopause	Absent
141	Rural	35	30-39	Self Employee	Non smoker	No formal education	Single	Yes	No	No	None	No	None	1	Yes	No	Not yet	Absent
142	Rural	33	30-39	Un-employed	Non smoker	Primary	Single	No	Yes	No	1-2	Yes	None	1	No	Yes	Not yet	Absent
143	Urban	32	30-39	Un-employed	Non smoker	Primary	Single	No	No	No	1-2	Yes	None	1	No	Yes	Not yet	Absent
144	Urban	25	20-29	Self Employee	Non smoker	Tertiary	Married	No	No	No	≥3	Yes	Once	1	Yes	No	Not yet	Absent
145	Rural	18	<20	Self Employee	Non smoker	Secondary	Married	No	No	No	1-2	No	None	2+	Yes	No	Not yet	Absent
146	Rural	44	≥40	Un-employed	Non smoker	Primary	Married	Yes	No	No	≥3	Yes	Atleast twice	1	Yes	Yes	Pre-menopause	Absent
147	Rural	39	30-39	Un-employed	Non smoker	Tertiary	Married	No	No	No	None	Yes	None	1	Yes	No	Not yet	Absent
148	Urban	23	20-29	Self Employee	Non smoker	Primary	Single	No	No	No	1-2	No	Once	1	Yes	No	Not yet	Absent
149	Rural	33	30-39	Un-employed	Non smoker	Secondary	Married	No	No	No	None	No	Once	2+	No	No	Not yet	Absent
150	Rural	25	20-29	Un-employed	Non smoker	Secondary	Single	Yes	No	No	≥3	Yes	None	1	Yes	No	Not yet	Absent
151	Urban	32	30-39	Un-employed	Non smoker	Primary	Married	No	No	No	None	Yes	None	1	No	No	Not yet	Absent
152	Rural	28	20-29	Self Employee	Non smoker	Tertiary	Married	No	No	No	None	Yes	Once	1	Yes	No	Not yet	Absent
153	Rural	32	30-39	Un-employed	Non smoker	Primary	Married	No	No	No	1-2	No	Atleast twice	1	Yes	No	Not yet	Absent
154	Rural	49	≥40	Un-employed	Non smoker	No formal education		No	No	No	≥3	Yes	None	1	Yes	No	Pre-menopause	Absent
155	Rural	23	20-29	Un-employed	Non smoker	Primary	Single	No	No	No	1-2	Yes	Atleast twice	1	No	No	Not yet	Absent
156	Urban	42	≥40	Un-employed	Non smoker	No formal education	Married	No	No	No	None	No	None	1	Yes	No	Pre-menopause	Absent
157	Rural	34	30-39	Self Employee	Non smoker	Secondary	Single	No	No	No	1-2	Yes	Atleast twice	1	Yes	Yes	Not yet	Absent
158	Urban	49	≥40	Un-employed	Non smoker	No formal education	Married	No	No	No	1-2	No	None	1	No	Yes	Pre-menopause	Absent
159	Urban	41	≥40	Un-employed	Non smoker	No formal education	Married	No	No	No	None	Yes	None	1	No	No	Pre-menopause	Absent
160	Urban	23	20-29	Un-employed	Non smoker	Secondary	Single	No	No	Yes	≥3	Yes	Once	1	Yes	No	Not yet	Absent
161	Rural	43	≥40	Un-employed	Non smoker	No formal education	Married	Yes	No	No	1-2	No	Atleast twice	1	Yes	No	Pre-menopause	Absent
162	Urban	29	20-29	Un-employed	Non smoker	Primary	Married	No	No	No	1-2	Yes	Atleast twice	2+	Yes	No	Not yet	Absent
163	Rural	18	<20	Un-employed	Non smoker	Secondary	Single	No	No	No	1-2	No	None	1	No	No	Not yet	Absent
164	Rural	32	30-39	Un-employed	Non smoker	Primary	Single	No	No	No	1-2	Yes	None	1	Yes	No	Not yet	Absent
165	Rural	22	20-29	Un-employed	Non smoker	Primary	Single	No	No	No	1-2	Yes	Once	1	Yes	No	Not yet	Absent
166	Rural	52	≥40	Un-employed	Non smoker	Primary	Single	Yes	Yes	No	1-2	No	None	1	No	No	Post-Menopause	Absent
167	Urban	22	20-29	Un-employed	Non smoker	Secondary	Single	No	No	No	1-2	No	None	1	Yes	Yes	Not yet	Absent
168	Urban	32	30-39	Self Employee	Non smoker	Secondary	Married	No	No	No	None	Yes	Once	1	No	Yes	Not yet	Absent
169	Urban	28	20-29	Self Employee	Non smoker	Tertiary	Married	No	No	No	None	No	Atleast twice	1	Yes	Yes	Not yet	Absent
170	Rural	28	20-29	Self Employee	Non smoker	Tertiary	Married	Yes	No	No	≥3	No	Atleast twice	1	No	Yes	Not yet	Absent
171	Rural	21	20-29	Self Employee	Non smoker	Secondary	Single	No	Yes	No	1-2	Yes	None	1	No	No	Not yet	Absent
172	Rural	22	20-29	Self Employee	Non smoker	Secondary	Single	No	No	No	None	No	None	1	Yes	No	Not yet	Absent
173	Rural	38	30-39	Self Employee	Non smoker	Primary	Married	No	No	No	None	Yes	Atleast twice	1	No	No	Not yet	Absent
174	Urban	25	20-29	Un-employed	Non smoker	Primary	Married	No	No	No	1-2	Yes	None	1	Yes	No	Not yet	Absent
175	Urban	41	≥40	Formal Employee	Non smoker	Tertiary	Single	No	No	No	≥3	No	Atleast twice	1	Yes	Yes	Pre-menopause	Absent
176	Rural	27	20-29	Un-employed	Non smoker	Primary	Single	No	No	No	None	No	Atleast twice	1	No	No	Not yet	Absent
177	Urban	21	20-29	Un-employed	Non smoker	Primary	Married	No	No	No	≥3	No	Atleast twice	1	No	No	Not yet	Absent
178	Urban	22	20-29	Un-employed	Non smoker	Primary	Married	No	No	No	≥3	Yes	None	1	Yes	No	Not yet	Absent
179	Urban	34	30-39	Self Employee	Non smoker	Secondary	Married	No	No	No	None	Yes	None	1	No	No	Not yet	Absent
180	Urban	31	30-39	Formal Employee	Non smoker	Secondary	Married	No	No	No	1-2	No	None	1	No	Yes	Not yet	Absent
181	Urban	32	30-39	Un-employed	Non smoker	Primary	Married	No	No	No	1-2	Yes	Atleast twice	1	Yes	Yes	Not yet	Absent
182	Urban	24	20-29	Self Employee	Non smoker	Tertiary	Single	No	No	No	1-2	No	None	1	No	No	Not yet	Absent
183	Urban	43	≥40	Self Employee	Non smoker	Primary	Single	No	Yes	No	1-2	No	None	1	Yes	Yes	Pre-menopause	Absent
184	Rural	53	≥40	Self Employee	Non smoker	Primary	Single	No	No	No	None	Yes	Atleast twice	1	Yes	No	Post-Menopause	Absent
185	Rural	32	30-39	Self Employee	Non smoker	Tertiary	Married	No	No	No	1-2	Yes	Atleast twice	1	No	No	Not yet	Absent
186	Urban	33	30-39	Self Employee	Non smoker	Tertiary	Married	No	No	No	1-2	No	Once	1	No	No	Not yet	Absent
187	Urban	30	30-39	Self Employee	Smokes Ciga	Tertiary	Married	No	No	No	1-2	No	None	1	No	No	Not yet	Absent
188	Urban	32	30-39	Self Employee	Non smoker	Tertiary	Single	No	No	No	None	Yes	Once	1	Yes	Yes	Not yet	Absent
189	Rural	44	≥40	Self Employee	Non smoker	Primary	Single	No	No	No	1-2	Yes	Atleast twice	1	Yes	Yes	Pre-menopause	Absent
190	Rural	32	30-39	Self Employee	Non smoker	Primary	Single	No	No	Yes	≥3	No	None	1	No	Yes	Not yet	Absent
191	Urban	31	30-39	Self Employee	Non smoker	Tertiary	Married	No	No	No	None	Yes	Atleast twice	1	Yes	No	Not yet	Absent
192	Rural	34	30-39	Formal Employee	Non smoker	Tertiary	Married	No	No	No	1-2	No	Once	1	No	No	Not yet	Absent
193	Rural	24	20-29	Self Employee	Smokes Ciga	Tertiary	Married	No	No	No	None	No	Once	1	No	Yes	Not yet	Absent
194	Rural	36	30-39	Un-employed	Non smoker	No formal education	Single	No	No	No	1-2	Yes	Atleast twice	1	Yes	Yes	Not yet	Absent
195	Rural	15	<20	Un-employed	Non smoker	Primary	Single	No	No	No	1-2	No	None	1	Yes	Yes	Not yet	Absent
196	Rural	24	20-29	Un-employed	Non smoker	Primary	Married	No	No	No	None	No	None	1	No	No	Not yet	Absent
197	Urban	34	30-39	Un-employed	Non smoker	Secondary	Single	No	No	No	1-2	Yes	Once	1	No	Yes	Not yet	Absent
198	Rural	49	≥40	Self Employee	Smokes Ciga	Secondary	Single	Yes	Yes	No	None	Yes	None	1	Yes	No	Pre-menopause	Absent
199	Urban	21	20-29	Un-employed	Non smoker	Secondary	Single	No	No	No	1-2	No	None	1	Yes	No	Not yet	Absent
200	Urban	31	30-39	Self Employee	Non smoker	Tertiary	Single	No	No	No	≥3	Yes	None	1	Yes	Yes	Not yet	Absent
201	Rural	36	30-39	Un-employed	Non smoker	Secondary	Single	No	Yes	Yes	≥3	No	Once	1	Yes	No	Not yet	Absent
202	Urban	52	≥40	Un-employed	Smokes Ciga	Tertiary	Married	No	No	No	1-2	Yes	Once	1	No	No	Not yet	Absent
203	Urban	34	30-39	Un-employed	Non smoker	Primary	Married	No	Yes	No	1-2	Yes	None	1	Yes	Yes	Not yet	Absent
204	Urban	30	30-39	Un-employed	Non smoker	Secondary	Married	No	No	No	≥3	No	None	1	Yes	Yes	Not yet	Absent
205	Rural	52	≥40	Self Employee	Non smoker	Primary	Married	No	Yes	Yes	≥3	Yes	None	1	No	Yes	Not yet	Absent
206	Rural	30	30-39	Self Employee	Smokes Ciga	Secondary	Married	No	Yes	No	1-2	No	Atleast twice	2+	No	No	Not yet	Absent
207	Urban	27	20-29	Self Employee	Non smoker	Tertiary	Single	No	No	No	1-2	No	None	1	Yes	Yes	Not yet	Absent
208	Urban	19	<20	Un-employed	Non smoker	No formal education	Married	No	No	No	1-2	No	Atleast twice	1	Yes	No	Not yet	Absent
209	Rural	26	20-29	Self Employee	Non smoker	Secondary	Married	No	No	No	1-2	Yes	None	1	No	No	Not yet	Absent
210	Rural	35	30-39	Un-employed	Non smoker	Primary	Married	No	No	No	None	No	Once	1	Yes	Yes	Not yet	Absent
211	Rural	18	<20	Un-employed	Non smoker	Primary	Single	No	No	No	None	No	None	1	No	No	Not yet	Absent
212	Urban	27	20-29	Self Employee	Non smoker	Primary	Married	No	No	No	1-2	Yes	Once	1	Yes	No	Not yet	Absent
213	Rural	57	≥40	Un-employed	Non smoker	No formal education	Single	No	Yes	No	≥3	No	Once	1	Yes	Yes	Post-Menopause	Absent
214	Rural	25	20-29	Un-employed	Non smoker	Primary	Single	No	No	No	None	Yes	None	1	No	Yes	Not yet	Absent
215	Urban	18	<20	Self Employee	Non smoker	Secondary	Single	No	No	No	≥3	Yes	Atleast twice	1	Yes	No	Not yet	Absent
216	Rural	48	≥40	Self Employee	Non smoker	Primary	Married	No	No	No	≥3	Yes	Once	1	No	Yes	Pre-menopause	Absent
217	Rural	27	20-29	Un-employed	Non smoker	Primary	Single	No	No	No	None	No	None	1	No	No	Not yet	Absent
218	Rural	19	<20	Un-employed	Smokes Ciga	Secondary	Single	No	No	No	1-2	Yes	None	2+	No	No	Not yet	Absent
219	Rural	48	≥40	Un-employed	Non smoker	Primary	Married	No	No	No	1-2	Yes	Atleast twice	1	Yes	Yes	Pre-menopause	Absent
220	Urban	26	20-29	Self Employee	Non smoker	Secondary	Single	No	No	No	1-2	Yes	None	1	No	No	Not yet	Absent
221	Rural	61	≥40	Un-employed	Smokes Ciga	Primary	Single	No	No	No	1-2	No	Atleast twice	1	No	Yes	Not yet	Absent
222	Urban	30	30-39	Un-employed	Non smoker	Secondary	Married	Yes	No	No	None	No	None	1	Yes	Yes	Not yet	Absent
223	Urban	19	<20	Un-employed	Non smoker	Primary	Single	Yes	No	No	1-2	No	None	1	No	No	Not yet	Absent
224	Urban	32	30-39	Un-employed	Non smoker	Primary	Married	No	No	No	1-2	Yes	None	1	Yes	No	Not yet	Absent
225	Rural	36	30-39	Formal Employee	Non smoker	Secondary	Married	No	No	No	1-2	No	None	1	Yes	No	Not yet	Absent
226	Urban	24	20-29	Self Employee	Non smoker	Primary	Single	Yes	No	No	None	No	None	1	Yes	No	Not yet	Absent
227	Rural	40	≥40	Self Employee	Non smoker	Primary	Single	No	No	No	1-2	No	None	1	No	No	Pre-menopause	Absent
228	Rural	28	20-29	Un-employed	Non smoker	Primary	Married	No	No	Yes	≥3	Yes	Atleast twice	2+	Yes	No	Not yet	Absent
229	Rural	49	≥40	Un-employed	Non smoker	Primary	Married	Yes	No	No	None	No	None	1	Yes	No	Pre-menopause	Absent
230	Rural	35	30-39	Un-employed	Non smoker	Secondary	Single	No	No	No	1-2	Yes	Atleast twice	1	Yes	No	Not yet	Absent
231	Urban	32	30-39	Un-employed	Non smoker	Primary	Single	No	No	No	None	No	None	1	No	No	Not yet	Absent
232	Rural	34	30-39	Un-employed	Non smoker	Primary	Married	No	No	No	1-2	No	Atleast twice	1	No	No	Not yet	Absent
233	Urban	27	20-29	Self Employee	Non smoker	Tertiary	Single	No	No	No	1-2	No	Once	1	No	No	Not yet	Absent
234	Urban	19	<20	Un-employed	Non smoker	Secondary	Single	No	No	No	None	Yes	Once	1	Yes	Yes	Not yet	Absent
235	Rural	44	≥40	Un-employed	Non smoker	Primary	Married	No	No	No	1-2	Yes	None	1	No	Yes	Pre-menopause	Absent
236	Urban	39	30-39	Un-employed	Non smoker	Tertiary	Married	No	No	No	None	No	None	1	No	No	Not yet	Absent
237	Urban	20	20-29	Self Employee	Non smoker	Primary	Married	No	No	No	1-2	Yes	Atleast twice	1	No	No	Not yet	Absent
238	Urban	33	30-39	Un-employed	Non smoker	Secondary	Married	No	No	No	None	Yes	None	1	Yes	No	Not yet	Absent
239	Rural	20	20-29	Un-employed	Non smoker	Secondary	Single	Yes	No	Yes	≥3	Yes	Atleast twice	1	No	No	Not yet	Absent
240	Urban	31	30-39	Self Employee	Non smoker	Primary	Married	No	No	No	1-2	Yes	Once	1	Yes	No	Not yet	Absent
241	Rural	22	20-29	Un-employed	Non smoker	Secondary	Single	No	No	No	1-2	Yes	Atleast twice	2+	Yes	No	Not yet	Present
242	Rural	33	30-39	Un-employed	Non smoker	Primary	Single	Yes	No	No	1-2	Yes	Atleast twice	1	Yes	Yes	Not yet	Present
243	Rural	42	≥40	Un-employed	Non smoker	No formal education	Married	No	Yes	No	1-2	Yes	Atleast twice	2+	No	No	Pre-menopause	Present
244	Urban	24	20-29	Un-employed	Non smoker	Primary	Single	No	No	No	≥3	Yes	Atleast twice	1	Yes	No	Not yet	Present
245	Urban	41	≥40	Un-employed	Non smoker	No formal education	Married	No	No	No	1-2	Yes	Once	1	Yes	Yes	Pre-menopause	Present
246	Rural	38	30-39	Self Employee	Non smoker	Tertiary	Married	Yes	No	No	1-2	Yes	Atleast twice	1	Yes	No	Not yet	Present
247	Rural	40	≥40	Un-employed	Non smoker	No formal education	Single	No	No	Yes	≥3	No	None	1	No	No	Pre-menopause	Present
248	Urban	40	≥40	Un-employed	Non smoker	No formal education	Married	Yes	No	No	1-2	Yes	Atleast twice	1	Yes	No	Pre-menopause	Present
249	Rural	25	20-29	Un-employed	Non smoker	Primary	Married	Yes	No	No	1-2	No	Once	1	Yes	Yes	Not yet	Present
250	Urban	46	≥40	Un-employed	Non smoker	No formal education	Married	No	No	No	≥3	Yes	Atleast twice	1	Yes	No	Pre-menopause	Present
251	Rural	24	20-29	Un-employed	Smokes Ciga	Primary	Married	No	No	No	≥3	Yes	Once	1	Yes	Yes	Not yet	Present
252	Rural	18	<20	Self Employee	Non smoker	Secondary	Single	No	No	No	1-2	Yes	None	2+	Yes	Yes	Not yet	Present
253	Urban	32	30-39	Un-employed	Non smoker	Primary	Single	No	No	No	None	Yes	None	2+	Yes	Yes	Not yet	Present
254	Rural	25	20-29	Un-employed	Non smoker	Primary	Single	Yes	No	No	1-2	No	None	1	No	No	Not yet	Present
255	Urban	51	≥40	Un-employed	Non smoker	Primary	Single	Yes	No	No	1-2	No	Once	1	Yes	No	Post-Menopause	Present
256	Rural	26	20-29	Un-employed	Non smoker	Secondary	Married	No	No	No	≥3	Yes	Atleast twice	1	Yes	No	Not yet	Present
257	Urban	32	30-39	Self Employee	Non smoker	Secondary	Married	Yes	No	No	≥3	No	Atleast twice	1	Yes	Yes	Not yet	Present
258	Urban	20	20-29	Self Employee	Non smoker	Primary	Single	No	No	No	None	No	None	2+	Yes	Yes	Not yet	Present
259	Urban	22	20-29	Self Employee	Non smoker	Primary	Married	Yes	No	No	1-2	No	None	1	Yes	Yes	Not yet	Present
260	Urban	25	20-29	Self Employee	Non smoker	Secondary	Single	No	No	No	1-2	No	Atleast twice	2+	Yes	Yes	Not yet	Present
261	Rural	29	20-29	Self Employee	Non smoker	Secondary	Single	No	No	No	None	Yes	None	1	Yes	Yes	Not yet	Present
262	Rural	39	30-39	Self Employee	Non smoker	Primary	Married	No	No	No	≥3	No	Atleast twice	2+	Yes	No	Not yet	Present
263	Rural	28	20-29	Un-employed	Non smoker	Primary	Married	No	No	No	≥3	Yes	Atleast twice	2+	Yes	No	Not yet	Present
264	Urban	43	≥40	Un-employed	Non smoker	Primary	Married	No	No	Yes	None	Yes	None	1	Yes	No	Pre-menopause	Present
265	Rural	28	20-29	Un-employed	Non smoker	Primary	Single	No	No	No	1-2	Yes	None	1	Yes	Yes	Not yet	Present
266	Rural	20	20-29	Un-employed	Non smoker	Primary	Single	Yes	No	No	≥3	Yes	Atleast twice	1	No	Yes	Not yet	Present
267	Rural	22	20-29	Un-employed	Non smoker	Primary	Married	No	No	No	1-2	Yes	Once	1	Yes	Yes	Not yet	Present
268	Rural	31	30-39	Un-employed	Smokes Ciga	Secondary	Single	No	No	No	1-2	Yes	Once	2+	No	No	Not yet	Present
269	Rural	39	30-39	Formal Employee	Non smoker	Tertiary	Married	No	No	Yes	≥3	Yes	Atleast twice	1	Yes	No	Not yet	Present
270	Rural	32	30-39	Un-employed	Non smoker	Primary	Married	Yes	No	No	≥3	Yes	Atleast twice	1	Yes	Yes	Not yet	Present
271	Rural	24	20-29	Self Employee	Non smoker	Secondary	Single	Yes	No	No	None	Yes	None	1	Yes	Yes	Not yet	Present
272	Urban	49	≥40	Un-employed	Non smoker	Primary	Married	No	No	No	≥3	No	Atleast twice	1	No	Yes	Pre-menopause	Present
273	Rural	53	≥40	Self Employee	Non smoker	Primary	Married	No	Yes	No	1-2	Yes	Once	1	No	No	Post-Menopause	Present
274	Urban	32	30-39	Self Employee	Non smoker	Tertiary	Single	No	No	No	1-2	Yes	Atleast twice	2+	Yes	Yes	Not yet	Present
275	Rural	34	30-39	Self Employee	Non smoker	Tertiary	Married	No	No	No	≥3	No	None	1	Yes	No	Not yet	Present
276	Urban	34	30-39	Formal Employee	Smokes Ciga	Tertiary	Married	No	No	No	1-2	Yes	Once	1	Yes	Yes	Not yet	Present
277	Rural	24	20-29	Un-employed	Non smoker	No formal education	Single	No	No	No	≥3	Yes	Atleast twice	2	Yes	Yes	Not yet	Present
278	Urban	47	≥40	Formal Employee	Non smoker	Tertiary	Married	No	Yes	No	≥3	No	Atleast twice	1	Yes	No	Pre-menopause	Present
279	Urban	27	20-29	Un-employed	Non smoker	Primary	Married	Yes	No	No	≥3	No	Atleast twice	1	Yes	No	Not yet	Present
280	Urban	25	20-29	Un-employed	Non smoker	Secondary	Single	No	No	No	≥3	Yes	Atleast twice	1	Yes	Yes	Not yet	Present
281	Urban	27	20-29	Self Employee	Non smoker	Secondary	Single	No	No	No	1-2	Yes	Atleast twice	1	Yes	Yes	Not yet	Present
282	Urban	26	20-29	Un-employed	Smokes Ciga	Secondary	Single	Yes	No	No	1-2	Yes	Once	2+	No	Yes	Not yet	Present
283	Rural	24	20-29	Self Employee	Non smoker	Secondary	Single	Yes	No	No	≥3	No	Once	1	Yes	No	Not yet	Present
284	Urban	19	<20	Un-employed	Smokes Ciga	Primary	Single	No	No	No	None	Yes	None	2+	Yes	Yes	Not yet	Present
285	Rural	27	20-29	Formal Employee	Non smoker	Secondary	Single	No	No	No	1-2	Yes	Once	1	Yes	No	Not yet	Present
286	Urban	34	30-39	Un-employed	Non smoker	Primary	Married	Yes	Yes	No	≥3	Yes	Once	1	Yes	No	Not yet	Present
287	Urban	46	≥40	Un-employed	Non smoker	Secondary	Married	Yes	No	No	≥3	No	Atleast twice	1	Yes	Yes	Pre-menopause	Present
288	Urban	25	20-29	Self Employee	Non smoker	Secondary	Married	No	No	Yes	≥3	Yes	None	1	No	No	Not yet	Present
289	Urban	31	30-39	Self Employee	Smokes Ciga	Primary	Married	No	No	No	1-2	Yes	Atleast twice	2+	No	No	Not yet	Present
290	Urban	32	30-39	Self Employee	Non smoker	Tertiary	Single	No	No	No	≥3	Yes	None	1	Yes	Yes	Not yet	Present
291	Urban	56	≥40	Un-employed	Non smoker	No formal education	Married	No	Yes	Yes	≥3	No	Atleast twice	1	Yes	No	Post-Menopause	Present
292	Urban	30	30-39	Self Employee	Non smoker	Secondary	Married	Yes	No	No	1-2	Yes	None	1	Yes	No	Not yet	Present
293	Urban	20	20-29	Un-employed	Non smoker	Primary	Single	No	No	No	1-2	No	None	2+	Yes	Yes	Not yet	Present
294	Rural	52	≥40	Un-employed	Non smoker	Primary	Married	Yes	Yes	No	≥3	No	Atleast twice	1	No	No	Post-Menopause	Present
295	Rural	22	20-29	Un-employed	Non smoker	Primary	Single	No	No	No	≥3	No	Atleast twice	2+	No	No	Not yet	Present
296	Rural	25	20-29	Un-employed	Non smoker	No formal education	Single	Yes	No	No	1-2	Yes	Atleast twice	2+	Yes	Yes	Not yet	Present
297	Urban	19	<20	Un-employed	Non smoker	Secondary	Single	Yes	No	No	1-2	No	None	2+	Yes	Yes	Not yet	Present
298	Rural	25	20-29	Self Employee	Non smoker	Secondary	Married	No	No	No	≥3	No	Atleast twice	1	No	Yes	Not yet	Present
299	Urban	25	20-29	Un-employed	Non smoker	Primary	Married	Yes	No	No	≥3	No	Once	1	Yes	Yes	Not yet	Present
300	Rural	18	<20	Un-employed	Non smoker	Primary	Single	No	No	No	1-2	Yes	None	2+	No	No	Not yet	Present
301	Urban	28	20-29	Un-employed	Smokes Ciga	Tertiary	Married	No	No	No	≥3	Yes	None	1	No	No	Not yet	Present
302	Rural	53	≥40	Un-employed	Non smoker	Primary	Married	No	No	Yes	≥3	Yes	Once	1	Yes	No	Post-Menopause	Present
303	Urban	27	20-29	Un-employed	Non smoker	Secondary	Single	Yes	No	No	≥3	No	Atleast twice	1	Yes	Yes	Not yet	Present
304	Rural	18	<20	Un-employed	Smokes Ciga	Primary	Single	No	No	Yes	None	Yes	None	1	No	Yes	Not yet	Present
305	Rural	48	≥40	Un-employed	Non smoker	Secondary	Married	Yes	No	No	≥3	No	Atleast twice	1	Yes	Yes	Pre-menopause	Present
306	Urban	25	20-29	Un-employed	Non smoker	Primary	Single	No	No	Yes	1-2	No	None	2+	Yes	Yes	Not yet	Present
307	Urban	19	<20	Un-employed	Non smoker	Primary	Single	Yes	No	No	None	Yes	None	2+	Yes	No	Not yet	Present
308	Rural	22	20-29	Un-employed	Non smoker	Primary	Single	No	No	No	≥3	No	Atleast twice	2+	Yes	No	Not yet	Present
309	Urban	29	20-29	Self Employee	Non smoker	Primary	Single	No	No	No	≥3	No	Once	2+	No	No	Not yet	Present
310	Rural	20	20-29	Self Employee	Non smoker	Primary	Single	No	No	No	≥3	Yes	Atleast twice	2+	Yes	Yes	Not yet	Present
311	Urban	30	30-39	Un-employed	Non smoker	Primary	Married	No	No	No	1-2	Yes	Atleast twice	1	Yes	Yes	Not yet	Present
312	Urban	18	<20	Un-employed	Non smoker	Primary	Married	Yes	No	No	1-2	No	Once	2+	Yes	No	Not yet	Present
313	Urban	30	30-39	Self Employee	Non smoker	Secondary	Single	Yes	No	No	None	No	None	1	Yes	Yes	Not yet	Present
314	Urban	36	30-39	Self Employee	Non smoker	Primary	Married	No	No	No	1-2	Yes	Atleast twice	1	No	Yes	Not yet	Present
